# Supplementary material for: Genome-Wide Association Study of Tan Spot Resistance in a Hexaploid Wheat Collection From Kazakhstan
Source: Front Genet. 2021 Jan 11;11:581214. doi: 10.3389/fgene.2020.581214 (PMC7831376; doi:10.3389/fgene.2020.581214)
Supplement: Supplementary Table 1 — Cultivars and breeding lines used in the present study. [file Table_1.XLS]

## Sheet: Lines
Supplementary Table S1 - Cultivars and breeding lines used in the present study
Entry #	Entry Name	Pedegree	Habit	Origin	Status	Year of release
1	Almaly	ZLATIYA(K-50431)/BEZOSTAYA-1	Winter	KAZ	Cultivar	2003
2	Alatau	G-1722-125/YUBILYAR	Winter	KAZ	Cultivar	2012
3	Ak-bidai	LV-AYAGUZ	Spring	KAZ	Cultivar	1943
4	Alikhan	RWKLDN-9/FAWWON3750	Winter	KAZ	Cultivar	2011
5	Aliya	PROGRESS//ALMAATINSKAYA-POLUKARLIKOVAYA/8143	Winter	KAZ	Cultivar	2007
6	Akdan	JUPATECO-73/4/COLLAFEN/3/II-14.53/ODIN,SWE//VOGEL-1(CI-13431)/WA-00477	Winter	KAZ	Cultivar	2002
7	Anara	LUTESCENS/OBRII	Winter	KAZ	Cultivar	2009
8	Bogarnaya-56	YUBILEINAYA-OSETII/AMPHIDIPLOID-LV-1//BEZOSTAYA-1	Winter	KAZ	Cultivar	1981
9	Bulava	PPG-186(M)/KAVKAZ	Winter	RUS	Cultivar	1996
10	Batyr	POLUKARLIKOVAYA-49/G-1781	Winter	KAZ	Cultivar	2003
11	Bayandy	LUTESCENS-395/MUTANT-8068/ZERNOGRADSKAYA-2	Winter	KAZ	Cultivar	2003
12	Botagoz	POLUKARLIKOVAYA-49/ALMAATINSKAYA-POLUKARLIKOVAYA	Winter	KAZ	Cultivar	1998
13	Derbes	DNEPROVSKAYA-521/BOGARNAYA-56//VELUTINUM-97	Winter	KAZ	Cultivar	2001
14	Egemen	BENHUR*5/(AGA)AGATHA//SONOITA-81(SNI)/3/(TRK)TRAKIYA[USLOVNO]; BHP*5/(AGA)AGATHA//SONOITA-81(SNI)/3/(TRK)TRAKIYA	Winter	KAZ	Cultivar	2007
15	Karabalykskaya ozimaya	LUTESCENS-4398/ALBIDUM-114	Winter	KAZ	Cultivar	2010
16	Karasai	PITIC-62(I-276402)/BOGARNAYA-56//DNEPROVSKAYA-521	Winter	KAZ	Cultivar	2009
17	Konditerskaya	NEELEY/STEPHENS//STEPHENS/3/STEPHENS//63-189-66-7/BEZOSTAYA-1	Winter	KAZ	Cultivar	2011
18	Keremet	HATUSHA/KAUZ,MEX//TRK-13	Winter	KAZ	Cultivar	2002
19	Koksu	(DER)ALMAATINSKAYA-POLUKARLIKOVAYA[USLOVNO]; 8155-6698(G-5340)/ALMAATINSKAYA-POLUKARLIKOVAYA	Winter	KAZ	Cultivar	1992
20	Kokbidai	KAZAKHSTANSKAYA-126/ALBIDUM-12//BEZOSTAYA-1	Winter	KAZ	Cultivar	1985
21	Kyzylbidai-70	KRASNOVODOPADSKAYA-210/ALMAATINSKAYA-31/ZHETYSU	Winter	KAZ	Cultivar	2010
22	Maira	6997/BEZOSTAYA-1/8735/TR.DR//BEZOSTAYA-1	Winter	KAZ	Cultivar	2009
23	Manshyk	[G-2195-16(F1957(276402 Mexoco х 7756))] х Dubrava	Winter	KAZ	Cultivar	2007
24	Mereke 70	BOGARNAYA-56/KAVKAZ//BOGARNAYA-56/3/OPAKS-1	Winter	KAZ	Cultivar	2011
25	Mereke 75	SARATOVSKAYA-29/KAZAKHSTANSKAYA-126	Spring	KAZ	Cultivar	1993
26	Naz	PITIC-62(I-276402)/BOGARNAYA-56//DNEPROVSKAYA-521/3/DAKOTA	Spring	KAZ	Cultivar	2001
27	Nureke	KAZAKHSTANSKAYA-4/SARATOVSKAYA-29//GRAECUM-476	Spring	KAZ	Cultivar	2008
28	Progress	KRASNODARSKII-KARLIK-1/ODESSKAYA-16	Winter	UKR	Cultivar	1984
29	Ramin	KRASNOVODOPADSKAYA-210/ALMAATINSKAYA-31//ZHETYSU/3/MIRONOVSKAYA-62	Spring	KAZ	Cultivar	2008
30	Raminal	Komsomolskaya 1/Karlygash	Winter	KAZ	Cultivar	2014
31	Rasad	OPAKS-18/ULYANOVKA	Spring	KAZ	Cultivar	2011
32	Rausin	BOGARNAYA-56/KAVKAZ//BOGARNAYA-56/3/OPAKS-1	Spring	KAZ	Cultivar	2001
33	Reke	KOKSU/MIRONOVSKAYA-808	Spring	KAZ	Cultivar	2003
34	Sapaly	BOGARNAYA-56/ALBIDUM-114//KRUPNOKOLOSAYA	Spring	KAZ	Cultivar	2001
35	Sultan-2	ALBATROS-ODESSKII/ZARYA	Spring	KAZ	Cultivar	2003
36	Steklovidnaya-24	BOGARNAYA-56/TEPLOKLYUCHENSKAYA-2//ROSTOVCHANKA	Spring	KAZ	Cultivar	1995
37	Taza	BEZOSTAYA-1/ALMAATINSKAYA-31	Spring	KAZ	Cultivar	1986
38	Tungysh	6-FAWWON(N-134)/(CHE)CH-75600	Spring	KAZ	Cultivar	2007
39	Farabi	KARLYGASH/(TR.DR)680	Spring	KAZ	Cultivar	2011
40	Yuzhnaya-12	KRASNOVODOPADSKAYA-25//BEZOSTAYA-1/ERYTHROSPERMUM-7020	Spring	KAZ	Cultivar	1992
41	Yubileinaya-60	PITIC-62(I-276402)/BOGARNAYA-56//DNEPROVSKAYA-521/3/DAKOTA	Spring	KAZ	Cultivar	2001
42	Alem	OMSKAYA-9/GRAECUM-476//2*OMSKAYA-9	Spring	KAZ	Cultivar	2006
43	A-A p-k/Progress	A-A p-k/Progress	Winter	KAZ	Breeding Line
44	Kupava/Avocet (S)-1	Kupava/Avocet (S)-1	Winter	KAZ	Breeding Line
45	Kupava/Avocet (S)-2	Kupava/Avocet (S)-2	Winter	KAZ	Breeding Line
46	Kupava/Avocet (S)-3	Kupava/Avocet (S)-3	Winter	KAZ	Breeding Line
47	Tilek/KLDN-33	Tilek/KLDN-33	Winter	KAZ	Breeding Line
48	Naz/GF55-1	Naz/GF55-1	Winter	KAZ	Breeding Line
49	Naz/GF55-2	Naz/GF55-2	Winter	KAZ	Breeding Line
50	Naz/GF55-3	Naz/GF55-3	Winter	KAZ	Breeding Line
51	Naz/GF55-4	Naz/GF55-4	Winter	KAZ	Breeding Line
52	Naz/GF55-5	Naz/GF55-5	Winter	KAZ	Breeding Line
53	Almaly/GF92	Almaly/GF92	Winter	KAZ	Breeding Line
54	428g/MK-122A-1	428g/MK-122A-1	Winter	KAZ	Breeding Line
55	428g/MK-122A-2	428g/MK-122A-2	Winter	KAZ	Breeding Line
56	Yr2/Octyabrina	Yr2/Octyabrina	Winter	KAZ	Breeding Line
57	425/GF55-1	425/GF55-1	Winter	KAZ	Breeding Line
58	425/GF55-2	425/GF55-2	Winter	KAZ	Breeding Line
59	Almaly/GF92	Almaly/GF92	Winter	KAZ	Breeding Line
60	Almaly/Obri	Almaly/Obri	Winter	KAZ	Breeding Line
61	Naz/Immun78	Naz/Immun78	Winter	KAZ	Breeding Line
62	Naz/Obri-1	Naz/Obri-1	Winter	KAZ	Breeding Line
63	Naz/Obri-2	Naz/Obri-2	Winter	KAZ	Breeding Line
64	425/Obri	425/Obri	Winter	KAZ	Breeding Line
65	428/Umanka-1	428/Umanka-1	Winter	KAZ	Breeding Line
66	428/Umanka-2	428/Umanka-2	Winter	KAZ	Breeding Line
67	425/Umanka	425/Umanka	Winter	KAZ	Breeding Line
68	Astana	LUTESCENS-I-2959/TSELINNAYA-90	Spring	KAZ	Cultivar	2011
69	Aktyubinka	K-64705	Spring	KAZ	Cultivar	2002
70	Zhenis	PARTIZANKA/ORENBURGSKAYA-1	Spring	KAZ	Cultivar	2006
71	Karabalykskaya-92	SHORTANDINSKAYA-25/LUTESCENS-6829	Spring	KAZ	Cultivar	1997
72	Kazakhstanskaya-25	ROSSIYANKA/NABAT	Spring	KAZ	Cultivar	1997
73	Kazakhstanskaya-3	BEZOSTAYA-1/KAZAKHSTANSKAYA-126	Spring	KAZ	Cultivar	1979
74	Kazakhstanskaya-rannespelaya	NOVOSIBIRSKAYA-67/OMSKAYA-9	Spring	KAZ	Cultivar	1991
75	Kazakhstanskaya-4	KAZAKHSTANSKAYA-126/(AUS)TUSCAN,NZL	Spring	KAZ	Cultivar	1980
76	Kazakhstanskaya-10	PRIBOI/STRELA	Facultative	KAZ	Cultivar	1990
77	Kazakhstanskaya-15	PRIBOI/LUTESCENS-49-71-62	Spring	KAZ	Cultivar	1993
78	Kazakhstanskaya-17	RANG/GRAECUM-114	Spring	KAZ	Cultivar	1994
79	Kazakhstanskaya-19	CHAIKA,UKR/SARATOVSKAYA-29	Spring	KAZ	Cultivar	1994
80	Lutescens-32	ZHNITSA/IRTYSHANKA-10	Spring	KAZ	Cultivar	1996
81	Lutescens-90	ZHNITSA/START	Spring	KAZ	Cultivar	1996
82	Lyazzat	ERYTHROSPERMUM-489/MOLL/3/ VERA//SARATOVSKAYA-36/LUTESCENS-57	Spring	KAZ	Cultivar	2011
83	Pavlodarskaya-93	MIRONOVSKAYA-808//KRASNAYA-ZVEZDA/K-4115	Spring	KAZ	Cultivar	1999
84	Samgau	OPAKS-1/KAZAKHSTANSKAYA-10	Spring	KAZ	Cultivar	2012
85	Saratovskaya-29	ALBIDUM-24/LUTESCENS-55-11	Spring	RUS	Cultivar	1957
86	Saratovskaya-42	S-1616/SARATOVSKAYA-38	Spring	RUS	Cultivar	1973
87	Saratovskaya-55	SARATOVSKAYA-29/SARATOVSKAYA-51	Spring	RUS	Cultivar	1986
88	Saratovskaya-70	S-2015/S-1983	Spring	RUS	Cultivar	2002
89	Severyanka	MARQUIS/TULUN-8	Spring	RUS	Cultivar	1939
90	Stepnaya-16	SARATOVSKAYA-60/LUTESCENS203Н	Spring	KAZ	Cultivar	2005
91	Tselinnaya-26	SHORTANDINSKAYA-25/FKN-25	Spring	KAZ	Cultivar	1986
92	Yugo-Vostochnaya 2	AS-596/URALOCHKA(F7,N-1747-4)/4/(F9,N-60)ERSHOVSKAYA-32/RODINA (F5,N-3027-22)//SARATOVSKAYA-46(F4,N-3325-43)/3/SARATOVSKAYA-55	Spring	RUS	Cultivar	1999
93	Karabalykskaya-101	Unknown	Spring	KAZ	Cultivar
94	Karabalykskaya osistaya	LUTESCENS-4398/ALBIDUM-114	Spring	KAZ	Cultivar	1984
95	Akmola-2	MIRONOVSKAYA-808(S,w)/TSELINNAYA-60	Spring	KAZ	Cultivar	1998
96	Tselinnaya-yubeleinaya	MIRONOVSKAYA-808(T)/2*TSELINNAYA-21	Spring	KAZ	Cultivar	1988
97	Ishimskaya-88	SARATOVSKAYA-48/TSELINNAYA-21	Spring	KAZ	Cultivar	1989
98	Kenzhegali	(Somaclon)TSELINOGRADKA	Spring	KAZ	Cultivar	1998
99	Dostyk	ERYTHROSPERMUM-80/KRASNOVODOPADSKAYA-210/DONSKAYA-POLUKARLIKOVAYA	Winter	KAZ	Cultivar	2000
100	Shortandinskaya-95-uluchshennaya	PYROTHRIX-28/JUSTIN// TSELINNAYA-21/3/TSELINNAYA-60/LUTESCENS-57-76	Spring	KAZ	Cultivar	2006
101	Shortandinskaya-2007	LINE-121-86/LUTESCENS-25	Spring	KAZ	Cultivar	2012
102	Shortandinskaya-Yubeleinaya	84-81-60-89/149-84-86-10	Spring	KAZ	Cultivar	2005
103	Tselinnaya-50	TSELINNAYA-YUBILEINAYA/OMSKAYA-19	Spring	KAZ	Cultivar	2010
104	Shortandinskaya-2012	TSELINNAYA-YUBILEINAYA/LUTESCENS 90/87-1	Spring	KAZ	Cultivar	2015
105	Kazakhstan 20	DIGAPLOID 8/03-MS#4	Spring	KAZ	Cultivar
106	Tselinnaya-20	LASTOCHKA/SARATOVSKAYA-29	Spring	KAZ	Cultivar	1978
107	Tselinnaya-21	LASTOCHKA/SARATOVSKAYA-29	Spring	KAZ	Cultivar	1980
108	Tselinnaya-90	BEZOSTAYA-1/OP//SARATOVSKAYA-36/3/JUSTIN/4/ALBIDUM-24	Spring	KAZ	Cultivar	1991
109	Akmola-3	LUTESCENS-114-81-12-1	Spring	KAZ	Cultivar	2006
110	Oral	JASAR/ZHIGULEVSKAYA	Spring	KAZ	Cultivar	2016
111	Shortandinskaya-25	SARATOVSKAYA-36/LUTESCENS-38	Spring	KAZ	Cultivar	1975
112	Akmola-40	LUTESCENS-M-808/TSELINNAYA-60	Spring	KAZ	Cultivar	1998
113	Tselinnaya-3-S	SHORTANDINSKAYA-25//LEE*2/ KENYA/3/LUTESCENS-104-6-24	Spring	KAZ	Cultivar	1996
114	Karagandinskaya-22	TSELINNAYA-YUBILEINAYA/SARATOVSKAYA-42	Spring	KAZ	Cultivar	2004
115	Karabalykskaya-90	LUTESCENS-5714/TSELINNAYA-21	Spring	KAZ	Cultivar	1994
116	Karabalykskaya-98	KARAGANDINSKAYA-60/LUTESCENS-315	Spring	KAZ	Cultivar	2004
117	Bobwhite	AVRORA//KALYANSONA/BLUEBIRD/3/(SIB)WOODPECKER[114][144][145]	Spring	CIMMYT	Cultivar	1977
118	Chum/8/jup/bjy	CHUM/8/JUP/BJY	Spring	CIMMYT	Breeding Line
119	SOMO/SORA/ACTS5	SOMO/SORA/ACTS5	Spring	CIMMYT	Breeding Line
120	DOMOJNJA	Unknown	Spring	CIMMYT	Breeding Line
121	BR14/CEP847	BR14/CEP847	Spring	CIMMYT	Breeding Line
122	BR14/CEP847	BR14/CEP847	Spring	CIMMYT	Breeding Line
123	F133/SHA5//OPATA	F133/SHA5//OPATA	Spring	CIMMYT	Breeding Line
124	BR17/CNT8//BR17/PF80 1004	BR17/CNT8//BR17/PF80 1004	Spring	CIMMYT	Breeding Line
125	BR35/BR14	BR35/BR14	Spring	CIMMYT	Breeding Line
126	JAN7/LIRA	JAN7/LIRA	Spring	CIMMYT	Breeding Line
127	P83-5112/V82274	P83-5112/V82274	Spring	CIMMYT	Breeding Line
128	NANJING 82149/KAUZ	CM98322-0M-2Y-030M-116M-1Y-OM-lFUS-OY	Spring	CIMMYT	Breeding Line
129	JAC161/TEMU51.80	JAC161/TEMU51.80	Spring	CIMMYT	Breeding Line
130	ECHA/LI115	ECHA/LI115	Spring	CIMMYT	Breeding Line
131	TRAP#1/BOW	TRAP#1/BOW	Spring	CIMMYT	Breeding Line
132	ZM23524	ZM23524	Spring	CIMMYT	Breeding Line
133	ALTAR 84/AE.squarrosa	ALTAR 84/AE.squarrosa	Spring	CIMMYT	Breeding Line
134	CATBIRD	CHUAN-MAI-18/BAGULA	Spring	CIMMYT	Cultivar	1991
135	CROC 1AE	CROC 1AE	Spring	CIMMYT	Breeding Line
136	GAN/AE.437 SOVARROSA	GAN/AE.437 SOVARROSA	Spring	CIMMYT	Breeding Line
137	GAN/AE (408)	GAN/AE (408)	Spring	CIMMYT	Breeding Line
138	Frontana	FRONTEIRA/MENTANA	Spring	BRA	Cultivar	1930
139	EG, AUS/H 567.71//4*EG AVS/3/2	EG, AUS/H 567.71//4*EG AVS/3/2	Spring	CIMMYT	Breeding Line
140	EFED/F5.83 7792(BAJAS)	EFED/F5.83 7792(BAJAS)	Spring	CIMMYT	Breeding Line
141	L.A.CJAT(SANTACARUS)	L.A.CJAT(SANTACARUS)	Spring	CIMMYT	Breeding Line
142	JAS 58/JAS55//ALD/3/ MRNG/4/ALD	JAS 58/JAS55//ALD/3/ MRNG/4/ALD	Spring	CIMMYT	Breeding Line
143	TALHUENJNJA	TALHUENJNJA	Spring	CIMMYT	Breeding Line
144	EFED/22150	EFED/22150	Spring	CIMMYT	Breeding Line
145	TOO11/TOOOO7	TOO11/TOOOO7	Spring	CIMMYT	Breeding Line
146	EFED/LE2150	EFED/LE2150	Spring	CIMMYT	Breeding Line
147	RECURRENT SELECTION1	RECURRENT SELECTION1	Spring	CIMMYT	Breeding Line
148	Mironovskay- 808	(T)ARTEMOVKA	Spring	RUS	Cultivar	1963
149	Albidum-31	LINE-23/SARATOVSKAYA-55//ALBIDUM-28	Spring	RUS	Cultivar	2001
150	Omskaya-18	OMSKAYA-11/GAINES	Spring	RUS	Cultivar	1991
151	Omskaya-19	LUTESCENS-1138-70/LUTESCENS-1210-70-10	Spring	RUS	Cultivar	1989
152	Omskaya-28	LUTESCENS-19,OMSK/SPONTANNYI-HYBRID-NA-OSNOVE-KANADSKOGO-OBRAZTSA	Spring	RUS	Cultivar	1997
153	Omskaya-29	LUTESCENS-204-80-1/LUTESCENS-99-80-1	Spring	RUS	Cultivar	1999
154	Omskaya-35	OMSKAYA-29/OMSKAYA-30	Spring	RUS	Cultivar	2004
155	Omskaya-36	LUTESCENS-150-86-10/RUNAR	Spring	RUS	Cultivar	2007
156	Pamyati-Azieva	SARATOVSKAYA-29/LUTESCENS-99-80-1	Spring	RUS	Cultivar	2000
157	Rosinka-3	MUTANT-112/IRTYSHANKA-10	Spring	RUS	Cultivar	2004
158	Krasnodarskaya-99	LUTESCENS-2665-G-10233/ERYTHROSPERMUM-4695-h-449//LUTESCENS-2621-h-24-82	Winter	RUS	Cultivar	2003
159	Starshina	COLT/SPARTANKA	Winter	RUS	Cultivar	2003
160	Jaikhun	COLT/SPARTANKA	Winter	RUS	Cultivar	2003
161	KR11-20	CIMMYT-ICARDA-IWWIP	Winter	CIMMYT-ICARDA-IWWIP	Breeding Line
162	KR11-03	CIMMYT-ICARDA-IWWIP	Winter	CIMMYT-ICARDA-IWWIP	Breeding Line
163	KR11-9014	CIMMYT-ICARDA-IWWIP	Winter	CIMMYT-ICARDA-IWWIP	Breeding Line
164	KR11-26	CIMMYT-ICARDA-IWWIP	Winter	CIMMYT-ICARDA-IWWIP	Breeding Line
165	KR11-29	CIMMYT-ICARDA-IWWIP	Winter	CIMMYT-ICARDA-IWWIP	Breeding Line
166	11KR-13	CIMMYT-ICARDA-IWWIP	Winter	CIMMYT-ICARDA-IWWIP	Breeding Line
167	KR11-40	CIMMYT-ICARDA-IWWIP	Winter	CIMMYT-ICARDA-IWWIP	Breeding Line
168	KR11-9025	CIMMYT-ICARDA-IWWIP	Winter	CIMMYT-ICARDA-IWWIP	Breeding Line
169	KR12-07	CIMMYT-ICARDA-IWWIP	Winter	CIMMYT-ICARDA-IWWIP	Breeding Line
170	KR12-09	CIMMYT-ICARDA-IWWIP	Winter	CIMMYT-ICARDA-IWWIP	Breeding Line
171	KR12-10	CIMMYT-ICARDA-IWWIP	Winter	CIMMYT-ICARDA-IWWIP	Breeding Line
172	KR12-18	CIMMYT-ICARDA-IWWIP	Winter	CIMMYT-ICARDA-IWWIP	Breeding Line
173	KR12-9010	CIMMYT-ICARDA-IWWIP	Winter	CIMMYT-ICARDA-IWWIP	Breeding Line
174	KR12-9011	CIMMYT-ICARDA-IWWIP	Winter	CIMMYT-ICARDA-IWWIP	Breeding Line
175	KR12-9012	CIMMYT-ICARDA-IWWIP	Winter	CIMMYT-ICARDA-IWWIP	Breeding Line
176	KR12-5001	CIMMYT-ICARDA-IWWIP	Winter	CIMMYT-ICARDA-IWWIP	Breeding Line
177	KR12-5035	CIMMYT-ICARDA-IWWIP	Winter	CIMMYT-ICARDA-IWWIP	Breeding Line
178	KR12-5075	CIMMYT-ICARDA-IWWIP	Winter	CIMMYT-ICARDA-IWWIP	Breeding Line
179	GN-68/2003	CIMMYT-ICARDA-IWWIP	Winter	CIMMYT-ICARDA-IWWIP	Breeding Line
180	GN-143/2006	CIMMYT-ICARDA-IWWIP	Winter	CIMMYT-ICARDA-IWWIP	Breeding Line
181	GN-158/2004	CIMMYT-ICARDA-IWWIP	Winter	CIMMYT-ICARDA-IWWIP	Breeding Line
182	GN-169/2004	CIMMYT-ICARDA-IWWIP	Winter	CIMMYT-ICARDA-IWWIP	Breeding Line
183	Elomon	KAVKAZ/T-171/3/MAYA-74//BLUEBIRD/INIA/4/KARDJ2/5/ANZA/6/ORE-F1-158/FUNDULEA/BOLILLO/3/SHI-4414/CROW	Winter	CIMMYT-ICARDA-IWWIP	Cultivar	2010
184	Gozgon	AGRI/BLUEJAY//VEERY/3/AKULA/4/F1O-S-1	Winter	CIMMYT-ICARDA-IWWIP	Cultivar	2013
185	Bunyodkor	DORADE-5//KS-82117/METALTAIL	Winter	CIMMYT-ICARDA-IWWIP	Cultivar	2014
186	Faravon	UZB-IWWIP	Winter	CIMMYT-ICARDA-IWWIP	Cultivar
187	Hazrati Bashir	AGRI/NAC//MLT/5/GOV/AZ/MUS/3/DODO/4/BOW/6/VORONA/TR810200	Winter	CIMMYT-ICARDA-IWWIP	Cultivar
188	Hisorok	UZB-IWWIP	Winter	CIMMYT-ICARDA-IWWIP	Cultivar
189	Layagatli-80	UZB-IWWIP	Winter	CIMMYT-ICARDA-IWWIP	Cultivar
190	Shafag-2	UZB-IWWIP	Winter	CIMMYT-ICARDA-IWWIP	Cultivar
191	Egana	UZB-IWWIP	Winter	CIMMYT-ICARDA-IWWIP	Cultivar
192	Glenlea, susceptible check for race 1 and Ptr ToxA,	UM-530/(MEX)CB-100	Spring	Check	Cultivar	1972
193	Salamouni,insensitive check for races 1 and 5, toxins Ptr ToxA and Ptr ToxB	K-60804	Spring	Check	Cultivar	1977
194	6B662, susceptible check for race 5 and Ptr ToxB	Unknown	Spring	Check	Breeding Line
KAZ; Kazakhstan, RUS; Russia, BRA; Brazil
