# Supplementary material for: Genome-Wide Association Study of Tan Spot Resistance in a Hexaploid Wheat Collection From Kazakhstan
Source: Front Genet. 2021 Jan 11;11:581214. doi: 10.3389/fgene.2020.581214 (PMC7831376; doi:10.3389/fgene.2020.581214)
Supplement: Supplementary Table 4 — Correlations of days to heading (DH) and plant height (PH) with AUDPC scores in field seasons. [file Table_4.XLS]

## Sheet: Sheet1
Supplementary Table S4. Correlations of days to heading (DH) and plant height (PH) with AUDPC scores in field seasons
Characters	Ptr AUDPC 2016	Ptr AUDPC 2018	Ptr AUDPC 2018_infect	DH2016	PH2016	DH2018	PH2018
Ptr AUDPC 2016		0.010213	7.2805e-05	0.91114	0.40698	0.0086188	0.094138
Ptr AUDPC 2018	0.18402		2.8113e-08	0.035037	6.3424e-09	0.87355	0.035037
Ptr AUDPС 2018_infect	0.28087	0.38563		0.96715	0.48264	0.067457	0.72115
DH2016	0.0080648	0.15145	-0.0029756		0.00097383	1.0322e-11	4.3775e-05
PH2016	-0.059868	0.40184	0.0507	0.23498		1.1681e-13	1.0323e-102
DH2018	-0.18812	0.21769	-0.13157	0.46327	0.49987		1.7691e-16
PH2018	-0.12052	0.36801	0.025788	0.28898	0.95436	0.54617
Footnote: Values below diagonal represent Pearson's correlations and values above diagonal represent p values.
