# Supplementary material for: Genome-Wide Association Study of Tan Spot Resistance in a Hexaploid Wheat Collection From Kazakhstan
Source: Front Genet. 2021 Jan 11;11:581214. doi: 10.3389/fgene.2020.581214 (PMC7831376; doi:10.3389/fgene.2020.581214)
Supplement: Supplementary Table 5 — Kazakhstani and Russian entries with resistances to Race 1 and Race 5 with best allele combinations. [file Table_5.XLS]

## Sheet: Sheet1
Supplementary Table S5 - Kazakhstani and Russian entries with resistances to Race 1 and Race 5 with best allele combinations
				Race 1										Race 5
				1B_1406319	3B_1147153	4B_3958510	5A_1134493	5B_3946488	6A_1004240	7B_3021234	7B_1081730	Race 1_average		5A_1008802	5D_1093048	6A_1862737	Race 5_average
Sample ID	Name	Origin	Growth habit	T>C	G>C	C>T	T>C	C>T	T>C	T>C	G>A		Sample ID	G>C	T>G	C>G
908618316005_D_1	Alikhan	KZ	Winter	C	C	T	C	C	T	C	A	1	908618316005_D_1	G	T	C	2
908618316005_E_2	Derbes	KZ	Winter	C	C	T	C	C	T	T	G	1.3	908618316005_E_2	S	T	C	1
908618316005_A_3	Konditerskaya	KZ	Winter	N	C	T	C	C	T	T	G	1	908618316005_A_3	G	T	C	2
908618316005_D_3	Kokbiday	KZ	Winter	T	C	C	C	C	T	C	A	1.3	908618316005_D_3	N	T	C	1
908618316005_G_3	Manshyk	KZ	Winter	C	C	N	T	C	T	T	G	2	908618316005_G_3	G	T	C	2
908618316005_F_5	Tyngysh	KZ	Winter	T	C	Y	C	C	T	C	A	1	908618316005_F_5	N	G	C	1
908618316005_A_6	Ybileinaya 60	KZ	Winter	C	G	T	T	C	T	T	G	1	908618316005_A_6	C	G	C	1
908618316005_D_7	Naz/GF55-5	KZ	Winter	C	C	T	T	C	C	C	A	1	908618316005_D_7	N	T	C	1
908618316005_F_7	428g/MK-122A-1	KZ	Winter	C	C	T	C	C	T	C	A	1	908618316005_F_7	N	T	C	1
908618316005_D_9	Astana	KZ	Spring	N	N	T	C	C	T	T	G	2	908618316005_D_9	G	G	C	1
908618316005_E_9	Aktubinka	KZ	Spring	C	C	T	C	C	T	T	G	1.3	908618316005_E_9	G	T	C	1
908618316005_G_9	Karabalykskaya 92	KZ	Spring	C	C	T	C	C	T	T	G	1	908618316005_G_9	G	T	C	1
908618316005_H_9	Kazakhstanskaya 25	KZ	Spring	C	C	T	C	C	T	T	G	1.7	908618316005_H_9	G	T	C	1
908618316005_B_10	Kazakhtanskaya rannespelaya	KZ	Spring	N	C	T	C	C	T	T	G	1.7	908618316005_B_10	G	T	C	2
908618316005_B_11	Lutescens 90	KZ	Spring	C	S	T	C	C	T	T	G	1.3	908618316005_B_11	G	T	C	1.3
908618316005_B_12	Severyanka	RU	Spring	T	C	Y	C	C	T	T	G	2	908618316005_B_12	C	G	C	1
908618316005_C_12	Stepnaya 16	KZ	Spring	C	C	T	C	C	T	T	G	1.3	908618316005_C_12	G	T	C	1.7
908618316006_G_2	Celinnaya 90	KZ	Spring	C	N	T	C	C	T	T	G	2	908618316006_G_2	G	T	C	1
908618316006_B_3	Shortandinskaya 25	KZ	Spring	C	C	T	C	C	T	T	G	2	908618316006_B_3	G	T	C	1
908618316006_A_8	Albidum 31	RU	Spring	C	N	T	C	C	T	T	G	2	908618316006_A_8	C	T	C	1
908618316006_C_8	Omskaya 19	RU	Spring	C	C	T	C	C	T	T	G	1.7	908618316006_C_8	G	T	C	1
908618316006_D_8	Omskaya 28	RU	Spring	C	C	T	C	C	T	T	G	1	908618316006_D_8	G	T	C	1
908618316006_F_8	Omskaya 35	RU	Spring	C	C	T	C	C	T	T	A	1	908618316006_F_8	G	G	C	1.3
908618316006_G_8	Omskaya 36	RU	Spring	C	N	T	C	C	T	T	A	1	908618316006_G_8	C	T	C	1
908618316006_A_9	Rosinka 3	RU	Spring	C	N	T	C	C	T	T	A	1	908618316006_A_9	C	T	C	1
Footnote: Green highlighted cells represent favorable allele of each associated SNP
KZ; Kazakhstan, RU; Russia.
